# Supplementary material for: Whole Genome Sequencing and CRISPR/Cas9 Gene Editing of Enterotoxigenic Escherichia coli BE311 for Fluorescence Labeling and Enterotoxin Analyses
Source: Int J Mol Sci. 2022 Jul 6;23(14):7502. doi: 10.3390/ijms23147502 (PMC9321511; doi:10.3390/ijms23147502)
Supplement: Supplementary file 1 [file ijms-23-07502-s001.zip]

Archive with 1 entries (1 files):
- ijms-1768364-supplementary.pdf
